# Supplementary material for: Lemon Balm and Corn Silk Mixture Alleviates Metabolic Disorders Caused by a High-Fat Diet
Source: Antioxidants (Basel). 2022 Apr 7;11(4):730. doi: 10.3390/antiox11040730 (PMC9029851; doi:10.3390/antiox11040730)
Supplement: Supplementary file 1 [file antioxidants-11-00730-s001.zip]

Archive with 1 entries (1 files):
- antioxidants-1666467-supplementary.pdf
